# Supplementary material for: An Investigation into the Relationship of Circulating Gut Microbiome Molecules and Inflammatory Markers with the Risk of Incident Dementia in Later Life
Source: Mol Neurobiol. 2023 Aug 22;61(12):9776–93. doi: 10.1007/s12035-023-03513-6 (PMC11584436; doi:10.1007/s12035-023-03513-6)
Supplement: Supplementary file 1 — (XLSX 87 kb) [file 12035_2023_3513_MOESM1_ESM.xlsx]

## Sheet: Table A.1
An investigation into the relationship of circulating gut microbiome molecules and inflammatory markers with the risk of incident dementia in later life
Molecular Neurobiology
Kolade Oluwagbemigun*, Andrea Anesi, Urska Vrhovsek, Fulvio Mattivi, Pamela Martino Adami, Michael Pentzek, Martin Scherer, Steffi G. Riedel-Heller, Siegfried Weyerer, Horst Bickel, Birgitt Wiese, Matthias Schmid, John F. Cryan, Alfredo Ramirez, Michael Wagner, Ute Nöthlings
*Nutritional Epidemiology, Department of Nutrition and Food Sciences, University of Bonn, 53115 Bonn, Germany. E-mail: koluwagb@uni-bonn.de
All-cause dementia
Speamann correlation, r
	Lipopolysaccharide (LPS) pg/mL	LPS-binding protein (LPB) µg/mL	Interleukin (IL)-1β, µg/mL	IL-6, µg/mL	Tumor necrosis factor-α (TNF-α), µg/mL	Methionine (MET)	Tryptophan (TRP)	Tyrosine (TYR)	Indole-3-acetic acid (IAA)	Indole-3-acetic acid methyl ester (IAA ME)	Indole-3-propionic acid (IPA)	Indole-3-butyric acid (IBA)	Indole-3-lactic acid (ILA)	Indole-3-carboxaldehyde (ICARB)	Indole-3-acryloylglycine (IAG)	Indoxyl sulfate (IS)	5-hydroxyindole-3-acetic acid (5OH-IAA)	Acetic acid (AA)	Propionic acid (PA)	Isobutyric acid	Butyric acid (BA)	2-methylbutyric acid	Isovaleric acid	Valeric acid (VA)	Hexanoic acid (HA)	Age	Alcohol consumption (g/day)	Mini-Mental State Examination (MMSE) score	C-reactive protein (CRP)	Body mass index (BMI)	Hemoglobin A1c (HbA1c)	Serotonin (5-HT)	N-acetyl-L-tryptophan (NAC-TRP)
Lipopolysaccharide (LPS) pg/mL	1	0.0201704	-0.025852	-0.0201431	0.0584168	0.00179912	0.0702157	0.0267422	0.0290358	0.109978	0.0305383	0.096811	0.125373	0.200439	0.0323187	0.0406785	0.0346143	-0.124168	-0.00832816	-0.0580811	0.0722767	-0.0660312	-0.112571	-0.00354577	0.0300251	0.0658379	0.0265489	-0.0191424	-0.00791862	0.0456925	0.0539005	0.0499596	-0.0203214
LPS-binding protein (LPB) µg/mL	0.0201704	1	-0.0581733	0.310782	0.240531	-0.017629	-0.175007	-0.144269	-0.00425291	-0.12817	-0.159632	-0.0323596	-0.00735864	-0.132323	0.0231593	0.112943	-0.112447	-0.0423138	0.0218264	-0.0694091	0.0591976	-0.0989475	-0.158124	-0.0334784	-0.00381672	0.0496508	0.0202881	-0.0521156	0.421027	0.0886242	0.0905818	0.0514029	-0.0928012
Interleukin (IL)-1β, µg/mL	-0.025852	-0.0581733	1	0.127662	0.208286	-0.361071	-0.110043	0.0760342	0.0121409	0.0156662	-0.0443926	0.0318447	0.181408	0.0555603	-0.0537112	-0.0429212	-0.063798	0.263012	0.2095	0.12796	-0.110863	0.137216	0.128661	-0.129965	0.126887	-0.0434428	-0.0203432	0.00712763	0.0913819	-0.00124971	-0.0208986	0.020003	0.141514
IL-6, µg/mL	-0.0201431	0.310782	0.127662	1	0.273743	-0.0809574	-0.149165	-0.0516727	0.0397307	-0.139983	-0.113428	0.0458425	0.0166502	-0.0517018	0.0311762	0.118556	-0.167815	-0.0265704	-0.0264004	-0.0349514	-0.0273681	-0.0968373	-0.137881	-0.0104991	0.000845278	0.116093	0.0590022	-0.136191	0.405949	0.0698483	0.0435428	-0.0454851	0.0659481
Tumor necrosis factor-α (TNF-α), µg/mL	0.0584168	0.240531	0.208286	0.273743	1	-0.145681	-0.181765	-0.0656872	0.116459	0.00811564	-0.0373866	0.0788265	0.193592	-0.0239264	0.102922	0.196773	-0.172664	0.0799896	0.147931	0.0161691	0.0562046	-0.00503488	-0.0687918	-0.0220939	0.0925496	0.0438928	-0.0743666	0.0134786	0.163648	0.0765841	0.0211596	0.00310572	0.0161509
Methionine (MET)	0.00179912	-0.017629	-0.361071	-0.0809574	-0.145681	1	0.460009	0.413023	0.0723962	0.12806	0.0971365	0.0433347	0.0342693	0.102448	0.0698476	-0.0132639	0.11848	-0.185189	-0.0915234	-0.03805	0.0380033	0.0527371	0.00261308	0.0727135	-0.0541217	-0.0019918	0.0741478	0.0316581	-0.160053	-0.00428706	0.0601191	0.0144826	0.118301
Tryptophan (TRP)	0.0702157	-0.175007	-0.110043	-0.149165	-0.181765	0.460009	1	0.56177	0.0614124	0.438107	0.219363	0.107736	0.327852	0.524279	0.0156427	-0.0718316	0.444407	-0.155078	-0.143918	0.0512037	0.0446533	0.0835235	0.148591	0.0270667	-0.201865	-0.104601	0.0323377	0.0819233	-0.159184	-0.00947024	0.0261316	0.0840034	0.224398
Tyrosine (TYR)	0.0267422	-0.144269	0.0760342	-0.0516727	-0.0656872	0.413023	0.56177	1	0.0739686	0.201066	0.0801538	0.0708674	0.276091	0.131018	-0.0150873	-0.0135071	0.161392	0.0371095	0.113643	0.109565	0.0200954	0.160996	0.131423	-0.0232364	0.0467558	-0.077384	0.0526023	0.0757167	-0.0625809	0.0843507	0.118469	0.00272959	0.210186
Indole-3-acetic acid (IAA)	0.0290358	-0.00425291	0.0121409	0.0397307	0.116459	0.0723962	0.0614124	0.0739686	1	0.286699	0.0215618	0.557987	0.310776	0.211393	0.0515805	0.117624	-0.154349	-0.046156	0.0843213	0.0536804	0.0233157	0.0502031	0.0608881	0.00124317	-0.0200532	-0.0113544	0.0584039	-0.0128809	0.0186343	0.0605891	0.0326078	0.0540356	0.173335
Indole-3-acetic acid methyl ester (IAA ME)	0.109978	-0.12817	0.0156662	-0.139983	0.00811564	0.12806	0.438107	0.201066	0.286699	1	0.195095	0.238331	0.515213	0.379401	0.0853846	0.124878	0.195865	-0.0826412	-0.010002	0.0180049	0.0107863	0.0803363	0.113899	-0.0401516	-0.0429223	-0.0307338	0.0438255	0.0113647	-0.143701	0.0596744	0.0248599	0.0612742	0.14221
Indole-3-propionic acid (IPA)	0.0305383	-0.159632	-0.0443926	-0.113428	-0.0373866	0.0971365	0.219363	0.0801538	0.0215618	0.195095	1	0.169736	0.118371	0.19421	0.731501	-0.00241323	0.154794	0.0623309	-0.118158	-0.0095978	0.0292105	-0.0242544	0.0369181	-0.000393537	-0.0631357	0.00821233	-0.0124411	0.123775	-0.161946	-0.13484	-0.0222808	0.0996501	-0.0186109
Indole-3-butyric acid (IBA)	0.096811	-0.0323596	0.0318447	0.0458425	0.0788265	0.0433347	0.107736	0.0708674	0.557987	0.238331	0.169736	1	0.247088	0.259236	0.115059	0.0233632	-0.0182181	-0.00979929	-0.0704455	0.0539963	0.00501158	0.0180225	0.0354509	-0.0700494	-0.108682	0.0738494	-0.0608098	-0.014648	0.025212	-0.0291319	-0.0246725	0.0698486	0.0779858
Indole-3-lactic acid (ILA)	0.125373	-0.00735864	0.181408	0.0166502	0.193592	0.0342693	0.327852	0.276091	0.310776	0.515213	0.118371	0.247088	1	0.402435	0.226698	0.346843	0.036089	0.0219468	0.0838986	0.118534	0.0207422	0.14066	0.154834	-0.0891371	-0.106147	-0.0152523	0.0982349	0.037147	0.0335355	0.149511	0.0502825	0.0282006	0.243087
Indole-3-carboxaldehyde (ICARB)	0.200439	-0.132323	0.0555603	-0.0517018	-0.0239264	0.102448	0.524279	0.131018	0.211393	0.379401	0.19421	0.259236	0.402435	1	0.119718	-0.0464768	0.441602	-0.223962	-0.149985	0.0427346	0.00210604	-0.0305123	0.114128	-0.0396172	-0.333243	-0.0152393	-0.0161634	0.0113693	-0.0560714	-0.0127781	-0.00547832	0.159918	0.312701
Indole-3-acryloylglycine (IAG)	0.0323187	0.0231593	-0.0537112	0.0311762	0.102922	0.0698476	0.0156427	-0.0150873	0.0515805	0.0853846	0.731501	0.115059	0.226698	0.119718	1	0.180409	-0.00149726	-0.0102865	-0.142819	-0.0603155	0.00886153	-0.0821125	-0.0623468	-0.0612519	-0.100514	0.0563709	0.00779222	0.0374581	-0.0121254	-0.0350557	0.0436404	0.0824156	0.0282867
Indoxyl sulfate (IS)	0.0406785	0.112943	-0.0429212	0.118556	0.196773	-0.0132639	-0.0718316	-0.0135071	0.117624	0.124878	-0.00241323	0.0233632	0.346843	-0.0464768	0.180409	1	-0.401686	-0.0330059	0.0403488	0.0182567	0.0391875	-0.000257004	-0.0231856	-0.00416347	-0.0734766	0.036459	0.0236677	0.00890202	0.096464	0.117515	0.052827	-0.0595107	-0.062505
5-hydroxyindole-3-acetic acid (5OH-IAA)	0.0346143	-0.112447	-0.063798	-0.167815	-0.172664	0.11848	0.444407	0.161392	-0.154349	0.195865	0.154794	-0.0182181	0.036089	0.441602	-0.00149726	-0.401686	1	-0.134734	-0.162504	-0.102294	0.0301714	-0.0893124	0.0131778	-0.0352942	-0.131454	-0.146157	-0.00995764	0.0820123	-0.097142	-0.0124351	-0.0241262	0.073087	0.167974
Acetic acid (AA)	-0.124168	-0.0423138	0.263012	-0.0265704	0.0799896	-0.185189	-0.155078	0.0371095	-0.046156	-0.0826412	0.0623309	-0.00979929	0.0219468	-0.223962	-0.0102865	-0.0330059	-0.134734	1	0.262336	0.491072	0.0915473	0.443288	0.436683	0.141756	0.145791	-0.0156593	-0.00160637	0.0482968	-0.0256602	0.0132849	-0.125909	-0.0442439	-0.0593425
Propionic acid (PA)	-0.00832816	0.0218264	0.2095	-0.0264004	0.147931	-0.0915234	-0.143918	0.113643	0.0843213	-0.010002	-0.118158	-0.0704455	0.0838986	-0.149985	-0.142819	0.0403488	-0.162504	0.262336	1	0.388922	0.384941	0.394319	0.229339	0.271357	0.422366	0.0545801	0.0116046	-0.0156984	-0.0116786	0.142092	0.0663891	-0.0414373	-0.00851655
Isobutyric acid	-0.0580811	-0.0694091	0.12796	-0.0349514	0.0161691	-0.03805	0.0512037	0.109565	0.0536804	0.0180049	-0.0095978	0.0539963	0.118534	0.0427346	-0.0603155	0.0182567	-0.102294	0.491072	0.388922	1	0.160229	0.840938	0.699017	0.362809	-0.0812977	0.0699536	-0.021823	0.00520078	0.0161147	0.10484	-0.0110901	-0.0479637	-0.0075346
Butyric acid (BA)	0.0722767	0.0591976	-0.110863	-0.0273681	0.0562046	0.0380033	0.0446533	0.0200954	0.0233157	0.0107863	0.0292105	0.00501158	0.0207422	0.00210604	0.00886153	0.0391875	0.0301714	0.0915473	0.384941	0.160229	1	0.0879262	0.132799	0.379157	0.227439	0.0515086	0.0402257	0.0098592	-0.00846784	0.0378175	0.0315324	0.0103711	-0.0564824
2-methylbutyric acid	-0.0660312	-0.0989475	0.137216	-0.0968373	-0.00503488	0.0527371	0.0835235	0.160996	0.0502031	0.0803363	-0.0242544	0.0180225	0.14066	-0.0305123	-0.0821125	-0.000257004	-0.0893124	0.443288	0.394319	0.840938	0.0879262	1	0.743508	0.304643	-0.0062257	0.009029	0.0601291	0.0138004	-0.0284774	0.120928	0.0487649	-0.045126	0.0347487
Isovaleric acid	-0.112571	-0.158124	0.128661	-0.137881	-0.0687918	0.00261308	0.148591	0.131423	0.0608881	0.113899	0.0369181	0.0354509	0.154834	0.114128	-0.0623468	-0.0231856	0.0131778	0.436683	0.229339	0.699017	0.132799	0.743508	1	0.308363	-0.17733	-0.0182347	0.0673909	0.0282246	-0.0708923	0.100237	0.00439287	-0.0850989	0.0401602
Valeric acid (VA)	-0.00354577	-0.0334784	-0.129965	-0.0104991	-0.0220939	0.0727135	0.0270667	-0.0232364	0.00124317	-0.0401516	-0.000393537	-0.0700494	-0.0891371	-0.0396172	-0.0612519	-0.00416347	-0.0352942	0.141756	0.271357	0.362809	0.379157	0.304643	0.308363	1	0.242114	0.0335552	-0.0219233	0.0228639	-0.011708	0.0337033	-0.0286513	-0.0974501	-0.0545028
Hexanoic acid (HA)	0.0300251	-0.00381672	0.126887	0.000845278	0.0925496	-0.0541217	-0.201865	0.0467558	-0.0200532	-0.0429223	-0.0631357	-0.108682	-0.106147	-0.333243	-0.100514	-0.0734766	-0.131454	0.145791	0.422366	-0.0812977	0.227439	-0.0062257	-0.17733	0.242114	1	-0.0409091	0.0561659	0.00861228	-0.0480807	0.0103565	0.00123598	-0.0570866	-0.0319818
Age	0.0658379	0.0496508	-0.0434428	0.116093	0.0438928	-0.0019918	-0.104601	-0.077384	-0.0113544	-0.0307338	0.00821233	0.0738494	-0.0152523	-0.0152393	0.0563709	0.036459	-0.146157	-0.0156593	0.0545801	0.0699536	0.0515086	0.009029	-0.0182347	0.0335552	-0.0409091	1	-0.0783476	-0.170048	0.0244055	-0.163659	-0.0180169	-0.00521253	0.0283055
Alcohol consumption (g/day)	0.0265489	0.0202881	-0.0203432	0.0590022	-0.0743666	0.0741478	0.0323377	0.0526023	0.0584039	0.0438255	-0.0124411	-0.0608098	0.0982349	-0.0161634	0.00779222	0.0236677	-0.00995764	-0.00160637	0.0116046	-0.021823	0.0402257	0.0601291	0.0673909	-0.0219233	0.0561659	-0.0783476	1	0.0478014	-0.0139189	0.0324286	-0.0357385	-0.0639123	0.0137436
Mini-Mental State Examination (MMSE) score	-0.0191424	-0.0521156	0.00712763	-0.136191	0.0134786	0.0316581	0.0819233	0.0757167	-0.0128809	0.0113647	0.123775	-0.014648	0.037147	0.0113693	0.0374581	0.00890202	0.0820123	0.0482968	-0.0156984	0.00520078	0.0098592	0.0138004	0.0282246	0.0228639	0.00861228	-0.170048	0.0478014	1	-0.0169183	0.0294487	-0.0158026	-0.0158815	-0.0419358
C-reactive protein (CRP)	-0.00791862	0.421027	0.0913819	0.405949	0.163648	-0.160053	-0.159184	-0.0625809	0.0186343	-0.143701	-0.161946	0.025212	0.0335355	-0.0560714	-0.0121254	0.096464	-0.097142	-0.0256602	-0.0116786	0.0161147	-0.00846784	-0.0284774	-0.0708923	-0.011708	-0.0480807	0.0244055	-0.0139189	-0.0169183	1	0.178265	0.0999148	-0.0640683	-0.0380634
Body mass index (BMI)	0.0456925	0.0886242	-0.00124971	0.0698483	0.0765841	-0.00428706	-0.00947024	0.0843507	0.0605891	0.0596744	-0.13484	-0.0291319	0.149511	-0.0127781	-0.0350557	0.117515	-0.0124351	0.0132849	0.142092	0.10484	0.0378175	0.120928	0.100237	0.0337033	0.0103565	-0.163659	0.0324286	0.0294487	0.178265	1	0.13892	-0.156642	0.0376242
Hemoglobin A1c (HbA1c)	0.0539005	0.0905818	-0.0208986	0.0435428	0.0211596	0.0601191	0.0261316	0.118469	0.0326078	0.0248599	-0.0222808	-0.0246725	0.0502825	-0.00547832	0.0436404	0.052827	-0.0241262	-0.125909	0.0663891	-0.0110901	0.0315324	0.0487649	0.00439287	-0.0286513	0.00123598	-0.0180169	-0.0357385	-0.0158026	0.0999148	0.13892	1	0.0352326	-0.0517392
Serotonin (5-HT)	0.0499596	0.0514029	0.020003	-0.0454851	0.00310572	0.0144826	0.0840034	0.00272959	0.0540356	0.0612742	0.0996501	0.0698486	0.0282006	0.159918	0.0824156	-0.0595107	0.073087	-0.0442439	-0.0414373	-0.0479637	0.0103711	-0.045126	-0.0850989	-0.0974501	-0.0570866	-0.00521253	-0.0639123	-0.0158815	-0.0640683	-0.156642	0.0352326	1	0.0149174
N-acetyl-L-tryptophan (NAC-TRP)	-0.0203214	-0.0928012	0.141514	0.0659481	0.0161509	0.118301	0.224398	0.210186	0.173335	0.14221	-0.0186109	0.0779858	0.243087	0.312701	0.0282867	-0.062505	0.167974	-0.0593425	-0.00851655	-0.0075346	-0.0564824	0.0347487	0.0401602	-0.0545028	-0.0319818	0.0283055	0.0137436	-0.0419358	-0.0380634	0.0376242	-0.0517392	0.0149174	1
Spearmann correlation, P
	Lipopolysaccharide (LPS) pg/mL	LPS-binding protein (LPB) µg/mL	Interleukin (IL)-1β, µg/mL	IL-6, µg/mL	Tumor necrosis factor-α (TNF-α), µg/mL	Methionine (MET)	Tryptophan (TRP)	Tyrosine (TYR)	Indole-3-acetic acid (IAA)	Indole-3-acetic acid methyl ester (IAA ME)	Indole-3-propionic acid (IPA)	Indole-3-butyric acid (IBA)	Indole-3-lactic acid (ILA)	Indole-3-carboxaldehyde (ICARB)	Indole-3-acryloylglycine (IAG)	Indoxyl sulfate (IS)	5-hydroxyindole-3-acetic acid (5OH-IAA)	Acetic acid (AA)	Propionic acid (PA)	Isobutyric acid	Butyric acid (BA)	2-methylbutyric acid	Isovaleric acid	Valeric acid (VA)	Hexanoic acid (HA)	Age	Alcohol consumption (g/day)	Mini-Mental State Examination (MMSE) score	C-reactive protein (CRP)	Body mass index (BMI)	Hemoglobin A1c (HbA1c)	Serotonin (5-HT)	N-acetyl-L-tryptophan (NAC-TRP)
Lipopolysaccharide (LPS) pg/mL	0	1	1	1	1	1	1	1	1	0.826236	1	1	0.189194	7.85414e-06	1	1	1	0.205963	1	1	1	1	0.636393	1	1	1	1	1	1	1	1	1	1
LPS-binding protein (LPB) µg/mL	0.572558	0	1	4.51508e-16	4.97557e-09	1	0.000400328	0.0226251	1	0.13891	0.0033994	1	1	0.0888337	1	0.61688	0.642442	1	1	1	1	1	0.00393216	1	1	1	1	1	8.38699e-31	1	1	1	1
Interleukin (IL)-1β, µg/mL	0.481382	0.112384	0	0.20531	4.38263e-06	1.00686e-21	1	1	1	1	1	1	0.000293916	1	1	1	1	1.28566e-10	3.50074e-06	0.189234	0.937942	0.0734713	0.17913	0.155136	0.210053	1	1	1	1	1	1	1	0.0458312
IL-6, µg/mL	0.576281	8.56751e-19	0.000481948	0	4.20082e-12	1	0.0140587	1	1	0.0411732	0.634103	1	1	1	1	0.387696	0.00125024	1	1	1	1	1	0.0512533	1	1	0.483389	1	0.0627013	5.88633e-28	1	1	1	1
Tumor necrosis factor-α (TNF-α), µg/mL	0.103266	9.66129e-12	8.71299e-09	8.03217e-15	0	0.0195193	0.000152649	1	0.450402	1	1	1	2.40116e-05	1	1	1.41172e-05	0.00056949	1	0.0145424	1	1	1	1	1	1	1	1	1	0.00334276	1	1	1	1
L.Methionine (MET)	0.959913	0.621888	1.8855e-24	0.0241158	4.28055e-05	0	8.93042e-40	4.05303e-31	1	0.136026	1	1	1	1	1	1	0.358941	7.97835e-05	1	1	1	1	1	1	1	1	1	1	0.00498664	1	1	1	0.363792
L.Tryptophan (TRP)	0.0496681	8.20345e-07	0.0025975	3.05624e-05	3.09633e-07	1.61783e-42	0	5.36484e-64	1	1.49547e-35	2.52509e-07	0.973896	1.78048e-18	4.1803e-54	1	1	9.83397e-37	0.00574018	0.0227915	1	1	1	0.0131386	1	5.4563e-06	1	1	1	0.00563807	1	1	1	9.60389e-08
L.Tyrosine (TYR)	0.454917	4.97255e-05	0.0376139	0.150413	0.0661928	7.43675e-34	9.63166e-67	0	1	6.23694e-06	1	1	1.56044e-12	0.0983481	1	1	0.00249646	1	0.56157	0.822464	1	0.00270218	0.0942186	1	1	1	1	1	1	1	0.392204	1	1.26381e-06
Indole-3-acetic acid (IAA)	0.417161	0.905301	0.740262	0.268977	0.00109587	0.0420534	0.0849216	0.0377769	0	1.17903e-13	1	6.09449e-63	2.20993e-16	1.04559e-06	1	0.386868	0.00619367	1	1	1	1	1	1	1	1	1	1	1	1	1	1	1	0.000470967
Indole-3-acetic acid methyl ester (IAA ME)	0.00207077	0.000320809	0.669024	9.23166e-05	0.820744	0.000313425	2.72896e-38	1.2449e-08	2.24578e-16	0	1.70885e-05	6.28231e-09	6.78788e-52	1.18615e-25	1	0.189194	1.47863e-05	1	1	1	1	1	0.556769	1	1	1	1	1	0.0354943	1	1	1	0.0278456
Indole-3-propionic acid (IPA)	0.394066	7.17173e-06	0.225873	0.00157346	0.296711	0.00638856	4.97064e-10	0.0245353	0.545849	3.43833e-08	0	0.00081155	0.365875	1.97125e-05	5.99755e-130	1	0.0060078	1	0.372986	1	1	1	1	1	1	1	1	0.215489	0.00403102	0.0653557	1	1	1
Indole-3-butyric acid (IBA)	0.00674289	0.36554	0.384782	0.202376	0.0275083	0.224327	0.00245933	0.0467358	1.09613e-65	1.22224e-11	1.67676e-06	0	1.03635e-09	7.50426e-11	0.496681	1	1	1	1	1	1	1	1	1	0.895534	1	1	1	1	1	1	1	1
Indole-3-lactic acid (ILA)	0.000441011	0.837013	5.99828e-07	0.643503	4.85083e-08	0.336683	3.35307e-21	2.97794e-15	4.17756e-19	1.22525e-54	0.000877398	2.00068e-12	0	2.6653e-29	6.20181e-08	5.75816e-21	1	1	1	0.358941	1	0.0340912	0.00598886	1	1	1	1	1	1	0.0115905	1	1	2.38556e-09
Indole-3-carboxaldehyde (ICARB)	1.57083e-08	0.000202817	0.129225	0.150447	0.504065	0.00399106	7.53207e-57	0.000226087	2.06638e-09	2.21296e-28	3.97429e-08	1.44313e-13	4.90847e-32	0	0.319438	1	3.32381e-36	1.04133e-07	0.0109393	1	1	1	0.545716	1	3.64331e-19	1	1	1	1	1	1	0.00307072	1.30526e-16
Indole-3-acryloylglycine (IAG)	0.366759	0.517301	0.142486	0.386097	0.0039618	0.0499961	0.661066	0.672389	0.14801	0.0165103	1.07291e-132	0.00121438	1.21366e-10	0.000758761	0	0.000168737	1	1	0.025987	1	1	1	1	1	1	1	1	1	1	1	1	1	1
Indoxyl sulfate (IS)	0.25557	0.00152693	0.241015	0.000936463	2.82911e-08	0.709894	0.0438196	0.704823	0.000932212	0.00044192	0.94611	0.512543	1.08033e-23	0.192472	3.42962e-07	0	3.2342e-29	1	1	1	1	1	1	1	1	1	1	1	1	0.389292	1	1	1
5-hydroxyindole-3-acetic acid (5OH-IAA)	0.333381	0.0016021	0.0812101	2.59386e-06	1.17179e-06	0.000854622	1.78475e-39	5.21181e-06	1.33197e-05	2.96914e-08	1.28923e-05	0.609606	0.311639	6.05431e-39	0.966528	5.96716e-32	0	0.0650277	0.00214923	1	1	1	1	1	0.0932324	0.0172718	1	1	1	1	1	1	0.00100956
Acetic acid (AA)	0.000484618	0.235444	2.47719e-13	0.459265	0.0250158	1.61505e-07	1.22653e-05	0.297839	0.19528	0.0203335	0.0805471	0.783586	0.538441	2.04584e-10	0.773114	0.354503	0.000147121	0	3.25163e-11	1.45918e-46	1	1.28399e-36	1.994e-35	0.0284116	0.017431	1	1	1	1	1	0.185344	1	1
Propionic acid (PA)	0.81567	0.540672	6.94592e-09	0.462144	3.16828e-05	0.0101073	5.02016e-05	0.00138659	0.0178374	0.779223	0.0008966	0.0480622	0.0184948	2.3627e-05	5.73666e-05	0.257623	4.47756e-06	6.24113e-14	0	2.86853e-27	1.20998e-26	4.6853e-28	3.44051e-08	4.23067e-12	7.14914e-33	1	1	1	1	0.0271112	1	1	1
Isobutyric acid	0.103711	0.0514552	0.000443171	0.330247	0.651031	0.285754	0.150998	0.00205616	0.13193	0.613798	0.78806	0.129912	0.000856401	0.230815	0.0906477	0.60862	0.00402321	2.63865e-49	5.32195e-30	0	0.0027946	1.31725e-209	2.83483e-114	2.73774e-23	1	1	1	1	1	1	1	1	1
Butyric acid (BA)	0.0427903	0.0967991	0.00236257	0.445891	0.115611	0.286345	0.210529	0.57301	0.513132	0.762412	0.413169	0.888297	0.560972	0.952932	0.803852	0.271584	0.397364	0.00994558	2.24902e-29	5.85871e-06	0	1	0.0789915	1.02353e-25	4.83389e-08	1	1	1	1	1	1	1	1
2-methylbutyric acid	0.0646109	0.00549541	0.00016698	0.00694282	0.888137	0.139371	0.0191804	5.6531e-06	0.159421	0.0243008	0.497409	0.613904	7.5927e-05	0.392955	0.021318	0.994257	0.0121914	2.33453e-39	8.66044e-31	2.34804e-212	0.0134279	0	6.32298e-137	1.09771e-15	1	1	1	1	1	0.278158	1	1	1
Isovaleric acid	0.00158307	8.31324e-06	0.000415614	0.000115435	0.0541821	0.941618	2.85001e-05	0.000216098	0.0876212	0.00137135	0.301263	0.320586	1.28241e-05	0.00134083	0.0804694	0.515754	0.71187	3.64535e-38	6.70665e-11	5.08034e-117	0.000179935	1.1291e-139	0	3.84608e-16	0.000254647	1	1	1	1	1	1	1	1
Valeric acid (VA)	0.92099	0.348266	0.000359112	0.769992	0.536501	0.0412881	0.448302	0.514833	0.972206	0.260564	0.991211	0.049481	0.0123628	0.266969	0.0859403	0.907106	0.322424	6.31368e-05	8.10473e-15	5.11726e-26	1.90601e-28	2.08691e-18	7.28425e-19	0	2.65398e-09	1	1	1	1	1	1	1	1
Hexanoic acid (HA)	0.400559	0.914812	0.000495407	0.98122	0.00947341	0.128778	1.08691e-08	0.189532	0.573816	0.228772	0.0767055	0.00225009	0.00285068	6.84832e-22	0.00473949	0.0390734	0.000213346	3.81423e-05	1.30937e-35	0.022132	9.44119e-11	0.861308	5.18629e-07	5.14338e-12	0	1	1	1	1	1	1	1	1
Age	0.0650558	0.163798	0.234713	0.001179	0.219291	0.955454	0.00328525	0.0297455	0.750152	0.388923	0.818074	0.0382103	0.669017	0.669283	0.113843	0.306393	3.77115e-05	0.659921	0.124848	0.0490715	0.147546	0.799974	0.608597	0.345935	0.250166	0	1	0.000609386	1	0.00146501	1	1	1
Alcohol consumption (g/day)	0.458473	0.570566	0.579059	0.10095	0.0377253	0.0378006	0.365864	0.140893	0.102019	0.220295	0.728151	0.0888431	0.00590792	0.651354	0.827556	0.507873	0.780587	0.96409	0.744992	0.540736	0.259382	0.0920652	0.0587985	0.539134	0.115166	0.0266002	0	1	1	1	1	1	1
Mini-Mental State Examination (MMSE) score	0.592524	0.144355	0.845695	0.000141538	0.70649	0.375116	0.0216198	0.0336874	0.718252	0.750393	0.00050943	0.681779	0.298273	0.750296	0.294243	0.803097	0.0213943	0.175062	0.65953	0.883963	0.782026	0.698904	0.428533	0.521333	0.809023	1.25647e-06	0.177068	0	1	1	1	1	1
C-reactive protein (CRP)	0.828935	1.54173e-33	0.0147902	1.09006e-30	7.03739e-06	1.06099e-05	1.20215e-05	0.0867733	0.610391	7.92284e-05	8.5403e-06	0.490851	0.359395	0.125227	0.740415	0.00820452	0.00776309	0.482004	0.749008	0.658855	0.816551	0.435825	0.0519844	0.748559	0.187522	0.500861	0.701642	0.641011	0	0.000352235	1	1	1
Body mass index (BMI)	0.200668	0.0128194	0.972743	0.0514748	0.0319165	0.904301	0.790681	0.0177974	0.0889882	0.0941359	0.000148199	0.414131	2.50876e-05	0.720235	0.325706	0.000942595	0.727277	0.708928	5.99805e-05	0.0031374	0.287792	0.000659143	0.00477561	0.343808	0.771047	3.04575e-06	0.359352	0.404633	7.20317e-07	0	0.0395919	0.00464271	1
Hemoglobin A1c (HbA1c)	0.134581	0.0116964	0.571352	0.229306	0.557441	0.0944345	0.467868	0.000951952	0.364651	0.489809	0.536216	0.493088	0.162256	0.879056	0.225234	0.141753	0.502439	0.000431032	0.0641934	0.75744	0.379766	0.174765	0.902698	0.425145	0.972543	0.612885	0.316673	0.657618	0.00620514	8.85724e-05	0	1	1
Serotonin (5-HT)	0.162529	0.150192	0.584919	0.205627	0.930858	0.68461	0.0183483	0.938981	0.129389	0.0856265	0.00514108	0.0499927	0.429219	6.45109e-06	0.0206798	0.0948335	0.0401267	0.214454	0.244995	0.178335	0.771157	0.206024	0.0168767	0.00618645	0.109094	0.883776	0.0735082	0.656426	0.0795233	9.85714e-06	0.327305	0	1
N-acetyl-L-tryptophan (NAC-TRP)	0.57018	0.00927998	0.000102992	0.0663371	0.651813	0.000870315	1.88312e-10	2.50259e-09	9.67078e-07	6.1742e-05	0.602147	0.028595	4.61424e-12	2.46275e-19	0.427811	0.0793201	2.09018e-06	0.0957723	0.811224	0.832647	0.1129	0.330272	0.260159	0.126345	0.369641	0.42721	0.700629	0.239957	0.297853	0.291183	0.150151	0.675672	0
*Holm multiple-testing corrected P-values in bold
Alzheimer’s disease dementia
Spearman correlation, r
	Lipopolysaccharide (LPS) pg/mL	LPS-binding protein (LPB) µg/mL	Interleukin (IL)-1β, µg/mL	IL-6, µg/mL	Tumor necrosis factor-α (TNF-α), µg/mL	Methionine (MET)	Tryptophan (TRP)	Tyrosine (TYR)	Indole-3-acetic acid (IAA)	Indole-3-acetic acid methyl ester (IAA ME)	Indole-3-propionic acid (IPA)	Indole-3-butyric acid (IBA)	Indole-3-lactic acid (ILA)	Indole-3-carboxaldehyde (ICARB)	Indole-3-acryloylglycine (IAG)	Indoxyl sulfate (IS)	5-hydroxyindole-3-acetic acid (5OH-IAA)	Acetic acid (AA)	Propionic acid (PA)	Isobutyric acid	Butyric acid (BA)	2-methylbutyric acid	Isovaleric acid	Valeric acid (VA)	Hexanoic acid (HA)	Age	Alcohol consumption (g/day)	Mini-Mental State Examination (MMSE) score	C-reactive protein (CRP)	Body mass index (BMI)	Hemoglobin A1c (HbA1c)	Serotonin (5-HT)	N-acetyl-L-tryptophan (NAC-TRP)
Lipopolysaccharide (LPS) pg/mL	1	0.0305793	-0.028405	-0.0205801	0.0659925	0.00220259	0.0715477	0.0300524	0.0212099	0.0891836	0.00139442	0.0870386	0.124881	0.187178	0.00946713	0.050201	0.0288994	-0.134009	0.00193251	-0.0685526	0.0693411	-0.0738512	-0.13139	-0.0124304	0.0440326	0.0589112	0.05834	-0.0263098	-0.00290019	0.0483282	0.0612438	0.0619288	-0.0298928
LPS-binding protein (LPB) µg/mL	0.0305793	1	-0.0679741	0.320484	0.240405	-0.0100058	-0.183102	-0.146653	-0.00986664	-0.153267	-0.166475	-0.0134978	-0.00872405	-0.127063	0.0295441	0.116126	-0.113372	-0.0429835	0.0146028	-0.0733644	0.0530746	-0.106444	-0.174558	-0.0266523	0.00290665	0.0660901	0.0245119	-0.0574417	0.428347	0.0878513	0.11894	0.0561288	-0.100026
Interleukin (IL)-1β, µg/mL	-0.028405	-0.0679741	1	0.123703	0.21291	-0.358762	-0.0926887	0.0857954	0.01007	0.0323205	-0.0225281	0.0409188	0.198767	0.0693631	-0.0406554	-0.0188913	-0.063698	0.248979	0.209746	0.118271	-0.114219	0.119306	0.124955	-0.121204	0.129839	-0.0305624	-0.0286798	0.00862253	0.0699539	-0.0198861	-0.0314224	0.023757	0.139231
IL-6, µg/mL	-0.0205801	0.320484	0.123703	1	0.289968	-0.0739339	-0.147297	-0.0571826	0.0418213	-0.153418	-0.103512	0.0575037	0.0170693	-0.0551086	0.049984	0.1276	-0.167157	-0.029659	-0.00796572	-0.0294914	-0.0107152	-0.0993009	-0.152846	-0.00521501	-0.00332431	0.133601	0.0387836	-0.158594	0.41083	0.0607247	0.0445623	-0.0414087	0.0553803
Tumor necrosis factor-α (TNF-α), µg/mL	0.0659925	0.240405	0.21291	0.289968	1	-0.155366	-0.190466	-0.0688195	0.123306	0.0204996	-0.0336928	0.105843	0.206094	-0.0184665	0.116759	0.204204	-0.182075	0.0802187	0.142543	0.00857214	0.0431043	-0.00633297	-0.0851421	-0.0292716	0.0952932	0.0508492	-0.0746297	0.0115484	0.158037	0.0758074	0.0351277	0.00773331	0.0211497
L.Methionine (MET)	0.00220259	-0.0100058	-0.358762	-0.0739339	-0.155366	1	0.461352	0.420458	0.0806991	0.134475	0.100783	0.0431877	0.023579	0.103143	0.0661372	-0.0237572	0.115865	-0.19014	-0.0922746	-0.0428435	0.0316073	0.062006	-0.0033836	0.0663881	-0.0539444	-0.0151371	0.072144	0.0310563	-0.148265	0.00774286	0.0787526	0.0267744	0.124428
L.Tryptophan (TRP)	0.0715477	-0.183102	-0.0926887	-0.147297	-0.190466	0.461352	1	0.561989	0.05538	0.443405	0.230591	0.114238	0.322689	0.518791	0.0139511	-0.0774212	0.455442	-0.144603	-0.141831	0.0528933	0.038056	0.0926297	0.140726	0.0305313	-0.189887	-0.121516	0.0348805	0.0829893	-0.154149	0.00200442	0.0395943	0.0924712	0.230209
L.Tyrosine (TYR)	0.0300524	-0.146653	0.0857954	-0.0571826	-0.0688195	0.420458	0.561989	1	0.0588413	0.204197	0.0985708	0.0705606	0.270656	0.123726	-0.0104884	-0.00259973	0.176547	0.038563	0.117601	0.104195	0.0240849	0.165416	0.12018	-0.0278175	0.0566164	-0.0829376	0.0431008	0.0667397	-0.0580755	0.0855927	0.135341	0.012026	0.230385
Indole-3-acetic acid (IAA)	0.0212099	-0.00986664	0.01007	0.0418213	0.123306	0.0806991	0.05538	0.0588413	1	0.271757	0.0245473	0.569906	0.294234	0.221788	0.0587168	0.128752	-0.145363	-0.0537786	0.0826845	0.0427372	0.0275008	0.0307665	0.0458487	-0.00488706	-0.0122634	-0.0121941	0.0519497	-0.00390766	0.022938	0.0736072	0.0334889	0.0550183	0.174616
Indole-3-acetic acid methyl ester (IAA ME)	0.0891836	-0.153267	0.0323205	-0.153418	0.0204996	0.134475	0.443405	0.204197	0.271757	1	0.185817	0.225868	0.514001	0.392225	0.074592	0.123561	0.21122	-0.0829544	0.00348807	0.0188065	0.022633	0.0839103	0.117093	-0.0465307	-0.0331501	-0.0373719	0.0414057	0.0165083	-0.156804	0.0759715	0.0283565	0.0532445	0.145625
Indole-3-propionic acid (IPA)	0.00139442	-0.166475	-0.0225281	-0.103512	-0.0336928	0.100783	0.230591	0.0985708	0.0245473	0.185817	1	0.148133	0.120017	0.203538	0.714946	-0.000302593	0.155286	0.0691698	-0.113545	0.0147791	0.00679585	0.00318833	0.0573337	-0.000970373	-0.0819382	0.000932956	-0.0193767	0.136498	-0.165652	-0.126535	-0.0299242	0.108155	-0.0113488
Indole-3-butyric acid (IBA)	0.0870386	-0.0134978	0.0409188	0.0575037	0.105843	0.0431877	0.114238	0.0705606	0.569906	0.225868	0.148133	1	0.243589	0.274566	0.0968795	0.0272231	-0.00608522	-0.0214159	-0.0732826	0.0470549	0.00389418	0.00744871	0.0382959	-0.0777473	-0.115209	0.0728874	-0.0636754	-0.00452622	0.0404416	-0.0212584	-0.0305702	0.0765338	0.0948736
Indole-3-lactic acid (ILA)	0.124881	-0.00872405	0.198767	0.0170693	0.206094	0.023579	0.322689	0.270656	0.294234	0.514001	0.120017	0.243589	1	0.404652	0.237737	0.362776	0.0510546	0.0290602	0.0870218	0.109434	0.02642	0.133888	0.146309	-0.0969242	-0.0937143	-0.0308915	0.0982669	0.042132	0.0415664	0.174836	0.0637249	0.0250104	0.243855
Indole-3-carboxaldehyde (ICARB)	0.187178	-0.127063	0.0693631	-0.0551086	-0.0184665	0.103143	0.518791	0.123726	0.221788	0.392225	0.203538	0.274566	0.404652	1	0.125329	-0.0355796	0.448516	-0.227027	-0.145562	0.0419592	-0.00467772	-0.0354558	0.111216	-0.0437234	-0.329399	-0.0237751	-0.012438	-0.00967292	-0.0522837	-0.000606858	0.00405353	0.163594	0.311464
Indole-3-acryloylglycine (IAG)	0.00946713	0.0295441	-0.0406554	0.049984	0.116759	0.0661372	0.0139511	-0.0104884	0.0587168	0.074592	0.714946	0.0968795	0.237737	0.125329	1	0.195307	-0.0114663	-0.0102618	-0.145652	-0.0481651	-0.00663911	-0.0710281	-0.0530234	-0.0586502	-0.119249	0.0518649	0.00309741	0.0410606	0.00277412	-0.0318276	0.0364149	0.0947794	0.040565
Indoxyl sulfate (IS)	0.050201	0.116126	-0.0188913	0.1276	0.204204	-0.0237572	-0.0774212	-0.00259973	0.128752	0.123561	-0.000302593	0.0272231	0.362776	-0.0355796	0.195307	1	-0.412743	-0.0325376	0.0459659	0.0140582	0.0465885	0.000821222	-0.0187566	-0.00895948	-0.0601827	0.035349	0.0425084	0.0144462	0.111866	0.129293	0.0752444	-0.0606943	-0.0591296
5-hydroxyindole-3-acetic acid (5OH-IAA)	0.0288994	-0.113372	-0.063698	-0.167157	-0.182075	0.115865	0.455442	0.176547	-0.145363	0.21122	0.155286	-0.00608522	0.0510546	0.448516	-0.0114663	-0.412743	1	-0.123544	-0.161631	-0.0901167	0.0130655	-0.0741598	0.0284768	-0.0362715	-0.156735	-0.154763	-0.00890507	0.082247	-0.0968789	-0.0125002	-0.0260881	0.0853291	0.169869
Acetic acid (AA)	-0.134009	-0.0429835	0.248979	-0.029659	0.0802187	-0.19014	-0.144603	0.038563	-0.0537786	-0.0829544	0.0691698	-0.0214159	0.0290602	-0.227027	-0.0102618	-0.0325376	-0.123544	1	0.259089	0.486148	0.101842	0.436365	0.43413	0.13656	0.156455	-0.0106692	0.00391657	0.0409439	-0.0443834	0.0201291	-0.113053	-0.0532924	-0.054212
Propionic acid (PA)	0.00193251	0.0146028	0.209746	-0.00796572	0.142543	-0.0922746	-0.141831	0.117601	0.0826845	0.00348807	-0.113545	-0.0732826	0.0870218	-0.145562	-0.145652	0.0459659	-0.161631	0.259089	1	0.381207	0.389989	0.397	0.228367	0.267605	0.440736	0.0519708	0.0132558	-0.022534	-0.0249339	0.154544	0.0768957	-0.0416382	0.00609789
Isobutyric acid	-0.0685526	-0.0733644	0.118271	-0.0294914	0.00857214	-0.0428435	0.0528933	0.104195	0.0427372	0.0188065	0.0147791	0.0470549	0.109434	0.0419592	-0.0481651	0.0140582	-0.0901167	0.486148	0.381207	1	0.167264	0.838723	0.704181	0.358591	-0.0648714	0.0590663	0.00228394	0.0131126	0.00662518	0.115317	0.000945078	-0.0445733	-0.0125885
Butyric acid (BA)	0.0693411	0.0530746	-0.114219	-0.0107152	0.0431043	0.0316073	0.038056	0.0240849	0.0275008	0.022633	0.00679585	0.00389418	0.02642	-0.00467772	-0.00663911	0.0465885	0.0130655	0.101842	0.389989	0.167264	1	0.0986781	0.140568	0.376273	0.236803	0.060312	0.0390249	0.00132543	-0.00788007	0.0564508	0.0550688	0.0213215	-0.0531736
2-methylbutyric acid	-0.0738512	-0.106444	0.119306	-0.0993009	-0.00633297	0.062006	0.0926297	0.165416	0.0307665	0.0839103	0.00318833	0.00744871	0.133888	-0.0354558	-0.0710281	0.000821222	-0.0741598	0.436365	0.397	0.838723	0.0986781	1	0.75173	0.306843	0.0151066	0.00016151	0.0818804	0.0298885	-0.043911	0.13248	0.0600708	-0.0433127	0.0306911
Isovaleric acid	-0.13139	-0.174558	0.124955	-0.152846	-0.0851421	-0.0033836	0.140726	0.12018	0.0458487	0.117093	0.0573337	0.0382959	0.146309	0.111216	-0.0530234	-0.0187566	0.0284768	0.43413	0.228367	0.704181	0.140568	0.75173	1	0.31013	-0.151192	-0.0329794	0.0866715	0.0261681	-0.0897485	0.115833	0.0138494	-0.080069	0.0314694
Valeric acid (VA)	-0.0124304	-0.0266523	-0.121204	-0.00521501	-0.0292716	0.0663881	0.0305313	-0.0278175	-0.00488706	-0.0465307	-0.000970373	-0.0777473	-0.0969242	-0.0437234	-0.0586502	-0.00895948	-0.0362715	0.13656	0.267605	0.358591	0.376273	0.306843	0.31013	1	0.257752	0.02824	-0.0230584	0.0197277	-0.00805392	0.0502934	-0.0211735	-0.103948	-0.0512881
Hexanoic acid (HA)	0.0440326	0.00290665	0.129839	-0.00332431	0.0952932	-0.0539444	-0.189887	0.0566164	-0.0122634	-0.0331501	-0.0819382	-0.115209	-0.0937143	-0.329399	-0.119249	-0.0601827	-0.156735	0.156455	0.440736	-0.0648714	0.236803	0.0151066	-0.151192	0.257752	1	-0.0356754	0.0302228	0.0146321	-0.0609435	0.0124167	-0.0104069	-0.0588454	-0.0238826
Age	0.0589112	0.0660901	-0.0305624	0.133601	0.0508492	-0.0151371	-0.121516	-0.0829376	-0.0121941	-0.0373719	0.000932956	0.0728874	-0.0308915	-0.0237751	0.0518649	0.035349	-0.154763	-0.0106692	0.0519708	0.0590663	0.060312	0.00016151	-0.0329794	0.02824	-0.0356754	1	-0.0726675	-0.163168	0.035043	-0.183584	-0.0276655	0.00180781	0.0235959
Alcohol consumption (g/day)	0.05834	0.0245119	-0.0286798	0.0387836	-0.0746297	0.072144	0.0348805	0.0431008	0.0519497	0.0414057	-0.0193767	-0.0636754	0.0982669	-0.012438	0.00309741	0.0425084	-0.00890507	0.00391657	0.0132558	0.00228394	0.0390249	0.0818804	0.0866715	-0.0230584	0.0302228	-0.0726675	1	0.0457393	-0.0119072	0.0439626	-0.038254	-0.0836408	0.00927594
Mini-Mental State Examination (MMSE) score	-0.0263098	-0.0574417	0.00862253	-0.158594	0.0115484	0.0310563	0.0829893	0.0667397	-0.00390766	0.0165083	0.136498	-0.00452622	0.042132	-0.00967292	0.0410606	0.0144462	0.082247	0.0409439	-0.022534	0.0131126	0.00132543	0.0298885	0.0261681	0.0197277	0.0146321	-0.163168	0.0457393	1	-0.0245512	0.0314298	0.00991205	-0.00742954	-0.0400088
C-reactive protein (CRP)	-0.00290019	0.428347	0.0699539	0.41083	0.158037	-0.148265	-0.154149	-0.0580755	0.022938	-0.156804	-0.165652	0.0404416	0.0415664	-0.0522837	0.00277412	0.111866	-0.0968789	-0.0443834	-0.0249339	0.00662518	-0.00788007	-0.043911	-0.0897485	-0.00805392	-0.0609435	0.035043	-0.0119072	-0.0245512	1	0.173608	0.102384	-0.0583713	-0.0481825
Body mass index (BMI)	0.0483282	0.0878513	-0.0198861	0.0607247	0.0758074	0.00774286	0.00200442	0.0855927	0.0736072	0.0759715	-0.126535	-0.0212584	0.174836	-0.000606858	-0.0318276	0.129293	-0.0125002	0.0201291	0.154544	0.115317	0.0564508	0.13248	0.115833	0.0502934	0.0124167	-0.183584	0.0439626	0.0314298	0.173608	1	0.130552	-0.149718	0.0420838
Hemoglobin A1c (HbA1c)	0.0612438	0.11894	-0.0314224	0.0445623	0.0351277	0.0787526	0.0395943	0.135341	0.0334889	0.0283565	-0.0299242	-0.0305702	0.0637249	0.00405353	0.0364149	0.0752444	-0.0260881	-0.113053	0.0768957	0.000945078	0.0550688	0.0600708	0.0138494	-0.0211735	-0.0104069	-0.0276655	-0.038254	0.00991205	0.102384	0.130552	1	0.0410297	-0.0478876
Serotonin (5-HT)	0.0619288	0.0561288	0.023757	-0.0414087	0.00773331	0.0267744	0.0924712	0.012026	0.0550183	0.0532445	0.108155	0.0765338	0.0250104	0.163594	0.0947794	-0.0606943	0.0853291	-0.0532924	-0.0416382	-0.0445733	0.0213215	-0.0433127	-0.080069	-0.103948	-0.0588454	0.00180781	-0.0836408	-0.00742954	-0.0583713	-0.149718	0.0410297	1	0.00739976
N-acetyl-L-tryptophan (NAC-TRP)	-0.0298928	-0.100026	0.139231	0.0553803	0.0211497	0.124428	0.230209	0.230385	0.174616	0.145625	-0.0113488	0.0948736	0.243855	0.311464	0.040565	-0.0591296	0.169869	-0.054212	0.00609789	-0.0125885	-0.0531736	0.0306911	0.0314694	-0.0512881	-0.0238826	0.0235959	0.00927594	-0.0400088	-0.0481825	0.0420838	-0.0478876	0.00739976	1
Spearman correlation, P
	Lipopolysaccharide (LPS) pg/mL	LPS-binding protein (LPB) µg/mL	Interleukin (IL)-1β, µg/mL	IL-6, µg/mL	Tumor necrosis factor-α (TNF-α), µg/mL	Methionine (MET)	Tryptophan (TRP)	Tyrosine (TYR)	Indole-3-acetic acid (IAA)	Indole-3-acetic acid methyl ester (IAA ME)	Indole-3-propionic acid (IPA)	Indole-3-butyric acid (IBA)	Indole-3-lactic acid (ILA)	Indole-3-carboxaldehyde (ICARB)	Indole-3-acryloylglycine (IAG)	Indoxyl sulfate (IS)	5-hydroxyindole-3-acetic acid (5OH-IAA)	Acetic acid (AA)	Propionic acid (PA)	Isobutyric acid	Butyric acid (BA)	2-methylbutyric acid	Isovaleric acid	Valeric acid (VA)	Hexanoic acid (HA)	Age	Alcohol consumption (g/day)	Mini-Mental State Examination (MMSE) score	C-reactive protein (CRP)	Body mass index (BMI)	Hemoglobin A1c (HbA1c)	Serotonin (5-HT)	N-acetyl-L-tryptophan (NAC-TRP)
Lipopolysaccharide (LPS) pg/mL	0	1	1	1	1	1	1	1	1	1	1	1	0.34033	0.000219701	1	1	1	0.134957	1	1	1	1	0.177128	1	1	1	1	1	1	1	1	1	1
LPS-binding protein (LPB) µg/mL	0.412618	0	1	1.12755e-15	3.68469e-08	1	0.000376096	0.0357695	1	0.0170538	0.00351054	1	1	0.273614	1	0.727841	0.921021	1	1	1	1	1	0.00114982	1	1	1	1	1	2.212e-29	1	0.615943	1	1
Interleukin (IL)-1β, µg/mL	0.459273	0.0758561	0	0.505428	9.0313e-06	1.65115e-19	1	1	1	1	1	1	7.90838e-05	1	1	1	1	1.87203e-08	1.43882e-05	0.764344	1	0.71627	0.434445	0.600956	0.276585	1	1	1	1	1	1	1	0.113331
IL-6, µg/mL	0.584858	2.12744e-18	0.0012179	0	1.53737e-12	1	0.0371587	1	1	0.0187129	1	1	1	1	1	0.277015	0.00356026	1	1	1	1	1	0.0194728	1	1	0.151416	1	0.010188	2.67026e-26	1	1	1	1
Tumor necrosis factor-α (TNF-α), µg/mL	0.0780351	7.15474e-11	1.79192e-08	2.92832e-15	0	0.0135376	0.000136691	1	0.389603	1	1	1	1.29021e-05	1	0.709085	1.69034e-05	0.0004413	1	0.0554921	1	1	1	1	1	1	1	1	1	0.0149702	1	1	1	1
Methionine (MET)	0.953018	0.788682	3.09784e-22	0.0487646	2.89885e-05	0	1.19691e-36	1.2101e-29	1	0.126612	1	1	1	1	1	1	0.725628	0.000125957	1	1	1	1	1	1	1	1	1	1	0.0415853	1	1	1	0.336183
Tryptophan (TRP)	0.0555008	7.69113e-07	0.0153121	8.16674e-05	2.77264e-07	2.16831e-39	0	1.10442e-58	1	1.94764e-33	1.84568e-07	0.837902	2.94265e-16	2.58175e-48	1	1	1.43483e-35	0.0427441	0.057995	1	1	1	0.0659067	1	0.000132975	0.442334	1	1	0.0222681	1	1	1	1.91838e-07
Tyrosine (TYR)	0.421369	7.82702e-05	0.0247347	0.12768	0.0653251	2.22037e-32	1.98637e-61	0	1	1.5193e-05	1	1	6.91792e-11	0.361421	1	1	0.000854571	1	0.625294	1	1	0.00377687	0.501392	1	1	1	1	1	1	1	0.129775	1	1.81462e-07
Indole-3-acetic acid (IAA)	0.570439	0.791552	0.792486	0.26542	0.000929839	0.0299175	0.136841	0.113674	0	5.47266e-11	1	9.41367e-61	3.48187e-13	8.37365e-07	1	0.221957	0.0389579	1	1	1	1	1	1	1	1	1	1	1	1	1	1	1	0.00110694
Indole-3-acetic acid methyl ester (IAA ME)	0.0169104	3.67539e-05	0.398689	4.04167e-05	0.583682	0.000287755	3.54761e-36	3.03254e-08	1.0464e-13	0	0.000242871	4.12291e-07	2.95994e-47	2.84595e-25	1	0.365542	4.94142e-06	1	1	1	1	1	0.663894	1	1	1	1	1	0.0165747	1	1	1	0.0384169
Indole-3-propionic acid (IPA)	0.970288	7.31363e-06	0.556699	0.00580208	0.367994	0.00672329	3.61189e-10	0.00803797	0.510189	4.95301e-07	0	0.0295649	0.510761	1.71632e-05	2.94884e-111	1	0.0130672	1	0.896276	1	1	1	1	1	1	1	1	0.105764	0.00596219	0.278951	1	1	1
Indole-3-butyric acid (IBA)	0.0197545	0.71786	0.285225	0.125818	0.00455144	0.246134	0.00209476	0.0579124	1.69007e-63	8.13198e-10	6.45522e-05	0	1.63603e-08	2.98591e-11	1	1	1	1	1	1	1	1	1	1	0.768717	1	1	1	1	1	1	1	1
Indole-3-lactic acid (ILA)	0.000804562	0.815353	1.59443e-07	0.649788	2.56503e-08	0.526735	5.54172e-19	1.32527e-13	6.61953e-16	5.34286e-50	0.00123372	3.16448e-11	0	3.98234e-27	4.89227e-08	3.50797e-21	1	1	1	1	1	0.13636	0.0362719	1	1	1	1	1	1	0.00109416	1	1	1.55815e-08
Indole-3-carboxaldehyde (ICARB)	4.46547e-07	0.000637795	0.0698401	0.142392	0.621551	0.00550369	4.65181e-51	0.000856448	1.65487e-09	5.28006e-28	3.43951e-08	5.69831e-14	7.34749e-30	0	0.310953	1	2.48074e-34	3.36796e-07	0.038607	1	1	1	1	1	4.94697e-17	1	1	1	1	1	1	0.0046761	5.26279e-15
Indole-3-acryloylglycine (IAG)	0.800219	0.428947	0.28834	0.183403	0.00173795	0.0755336	0.708036	0.778296	0.114693	0.0449628	5.2752e-114	0.009145	9.51803e-11	0.000731654	0	5.96301e-05	1	1	0.0383881	1	1	1	1	1	0.543715	1	1	1	1	1	1	1	1
Indoxyl sulfate (IS)	0.179057	0.00180159	0.621608	0.000648746	3.38068e-08	0.523327	0.0374089	0.944328	0.000514982	0.000870337	0.993524	0.464864	6.55695e-24	0.339409	1.1998e-07	0	2.03503e-28	1	1	1	1	1	1	1	1	1	1	1	1	0.210587	1	1	1
5-hydroxyindole-3-acetic acid (5OH-IAA)	0.439412	0.00231412	0.0957563	7.43269e-06	9.04304e-07	0.00179167	2.60405e-38	1.75477e-06	8.6573e-05	9.78499e-09	2.78026e-05	0.870249	0.170279	4.51044e-37	0.758241	3.74776e-31	0	0.363966	0.00589365	1	1	1	1	1	0.0107067	0.0135066	1	1	1	1	1	1	0.00207325
Acetic acid (AA)	0.000308122	0.248377	3.62796e-11	0.429096	0.0313797	2.54459e-07	9.5411e-05	0.300101	0.148295	0.0257131	0.0632256	0.565349	0.435272	6.62985e-10	0.782966	0.382	0.000864528	0	6.71182e-10	1.19404e-41	1	2.53955e-32	5.4638e-32	0.0991588	0.0106753	1	1	1	1	1	0.986154	1	1
Propionic acid (PA)	0.958687	0.695064	2.86617e-08	0.831848	0.000124143	0.0129965	0.000130034	0.00152511	0.0260961	0.925405	0.00224631	0.0488716	0.0192687	8.56032e-05	8.4742e-05	0.216707	1.24077e-05	1.29073e-12	0	7.87042e-24	4.3111e-25	4.74198e-26	2.45025e-07	1.17999e-10	3.64472e-33	1	1	1	1	0.0133766	1	1	1
Isobutyric acid	0.0658114	0.0486194	0.00190135	0.431709	0.818388	0.249594	0.155385	0.00500998	0.250771	0.613664	0.691773	0.206318	0.00321614	0.259839	0.195802	0.705703	0.0152857	2.1592e-44	1.46563e-26	0	0.00278181	2.86516e-190	4.9026e-107	1.00439e-20	1	1	1	1	1	0.74296	1	1	1
Butyric acid (BA)	0.0627557	0.153972	0.00271639	0.775166	0.248034	0.395766	0.30684	0.517611	0.460008	0.543455	0.855355	0.91675	0.478142	0.90008	0.858558	0.21054	0.725615	0.00598909	8.0132e-28	5.78339e-06	0	1	0.0644238	4.17874e-23	5.15894e-08	1	1	1	1	1	1	1	1
2-methylbutyric acid	0.0477578	0.00421847	0.00175988	0.00805607	0.865481	0.0959485	0.0128364	7.90141e-06	0.40911	0.024248	0.931941	0.841743	0.000312036	0.341763	0.0566105	0.982426	0.0463745	4.64269e-35	8.78144e-29	5.10724e-193	0.00783972	0	6.35763e-130	1.58027e-14	1	1	1	1	1	0.151416	1	1	1
Isovaleric acid	0.00040813	2.37567e-06	0.00103934	4.2149e-05	0.0224191	0.927633	0.000148439	0.00120527	0.218202	0.00162321	0.124027	0.304134	7.95437e-05	0.00276708	0.154657	0.614605	0.444549	1.0007e-34	4.81385e-10	8.78603e-110	0.000144773	1.13529e-132	0	6.62717e-15	0.0198614	1	1	1	1	0.718979	1	1	1
Valeric acid (VA)	0.739153	0.474587	0.00145863	0.889444	0.432897	0.0744292	0.412703	0.455169	0.895633	0.211741	0.979249	0.0367422	0.00916108	0.240645	0.115358	0.809945	0.330094	0.000223835	2.26486e-13	1.88087e-23	7.79616e-26	2.99862e-17	1.25515e-17	0	9.12091e-10	1	1	1	1	1	1	1	1
Hexanoic acid (HA)	0.237658	0.937812	0.000646226	0.929392	0.0105165	0.147047	2.69181e-07	0.128014	0.74184	0.373431	0.0276955	0.001917	0.0117008	9.29881e-20	0.0013165	0.105658	2.27319e-05	2.26171e-05	6.65095e-36	0.0804717	1.00564e-10	0.684685	4.30834e-05	1.7574e-12	0	1	1	1	1	1	1	1	1
Age	0.113997	0.0757426	0.423833	0.000347283	0.172902	0.68429	0.00106075	0.0256406	0.743248	0.315624	0.980035	0.0501059	0.406883	0.523302	0.163589	0.342215	2.88603e-05	0.77397	0.161568	0.111553	0.104191	0.996536	0.374906	0.447403	0.336772	0	1	0.00400104	1	0.000242871	1	1	1
Alcohol consumption (g/day)	0.118579	0.511682	0.454276	0.302419	0.0459066	0.052992	0.35033	0.248072	0.163779	0.267515	0.604212	0.0879775	0.00837059	0.739174	0.933923	0.25464	0.811464	0.916273	0.721968	0.951116	0.29468	0.0279147	0.0198475	0.536187	0.417119	0.048761	0	1	1	1	1	1	1
Mini-Mental State Examination (MMSE) score	0.481202	0.12332	0.821773	2.15392e-05	0.757385	0.40471	0.0258565	0.0731024	0.916521	0.658104	0.000239286	0.903433	0.258542	0.795414	0.270859	0.698373	0.0271123	0.270894	0.544663	0.724483	0.97158	0.422292	0.482046	0.596146	0.694082	8.38792e-06	0.215818	0	1	1	1	1	1
C-reactive protein (CRP)	0.939516	4.06617e-32	0.0740417	4.93578e-29	3.21248e-05	9.26176e-05	4.8409e-05	0.127499	0.547495	3.56446e-05	1.25785e-05	0.289122	0.275908	0.170428	0.942057	0.00325679	0.010891	0.24327	0.512276	0.861791	0.835955	0.249013	0.0182054	0.832508	0.108951	0.353528	0.753154	0.516061	0	0.00176543	1	1	1
Body mass index (BMI)	0.194911	0.0181431	0.602833	0.105206	0.0420003	0.835243	0.957092	0.0212612	0.0477225	0.0411328	0.000654814	0.568214	2.25136e-06	0.987004	0.392807	0.00048747	0.737039	0.587915	2.85215e-05	0.00184357	0.128342	0.000347902	0.00177088	0.175849	0.738208	4.94645e-07	0.233565	0.393887	3.65513e-06	0	0.180539	0.0240823	1
Hemoglobin A1c (HbA1c)	0.103474	0.00149864	0.415382	0.239002	0.350994	0.0357753	0.292077	0.000295614	0.372583	0.450608	0.426285	0.416033	0.0897465	0.914139	0.332587	0.044891	0.487354	0.00248402	0.0399608	0.979888	0.141557	0.109262	0.711996	0.57245	0.781318	0.456391	0.304329	0.789903	0.00711064	0.000416948	0	1	1
Serotonin (5-HT)	0.0972942	0.132411	0.534775	0.270168	0.836119	0.471949	0.012866	0.746666	0.139153	0.152656	0.00361846	0.0396528	0.501941	9.82374e-06	0.0107778	0.102722	0.0216649	0.152003	0.263174	0.230968	0.566796	0.245096	0.0313439	0.00514551	0.113649	0.961271	0.0248097	0.842037	0.125568	5.24669e-05	0.274581	0	1
N-acetyl-L-tryptophan (NAC-TRP)	0.423841	0.00723018	0.000256986	0.140151	0.571534	0.000792885	3.76154e-10	3.54418e-10	2.28235e-06	8.49932e-05	0.760805	0.0106993	3.00802e-11	9.94857e-18	0.276022	0.111912	4.30134e-06	0.145048	0.869892	0.735251	0.152919	0.410259	0.398158	0.16833	0.521135	0.526151	0.803769	0.282999	0.206197	0.258096	0.202172	0.842446	0
*Holm multiple-testing corrected P-values in bold

## Sheet: Table A.2
An investigation into the relationship of circulating gut microbiome molecules and inflammatory markers with the risk of incident dementia in later life
Molecular Neurobiology
Kolade Oluwagbemigun*, Andrea Anesi, Urska Vrhovsek, Fulvio Mattivi, Pamela Martino Adami, Michael Pentzek, Martin Scherer, Steffi G. Riedel-Heller, Siegfried Weyerer, Horst Bickel, Birgitt Wiese, Matthias Schmid, John F. Cryan, Alfredo Ramirez, Michael Wagner, Ute Nöthlings
*Nutritional Epidemiology, Department of Nutrition and Food Sciences, University of Bonn, 53115 Bonn, Germany. E-mail: koluwagb@uni-bonn.de
All-cause dementia
Kruskal Wallis test, P-value
	Sex	APOE-ɛ4	Educational level	Marital status	Living alone	Prevalent visual loss	Prevalent hearing loss	Prevalent hypertension	Prevalent diabetes	Prevalent coronary heart disease	Prevalent depression	Study center	Family history of dementia	Employment history	Smoking status	Physical activity	Medication use	Traumatic brain injury	Prevalent stroke
Lipopolysaccharide (LPS) pg/mL	0.306537	0.745277	0.220482	0.196009	0.171836	0.490681	0.132034	0.046676	0.0817119	0.106571	0.306284	0.256046	0.181483	0.46704	0.00960753	0.0336504	0.387873	0.350496	0.46573
LPS-binding protein (LPB) µg/mL	0.739897	0.0819891	0.0907228	0.0539768	0.35418	0.876497	0.857269	0.00270085	0.00220142	0.0158238	0.55181	0.000530492	0.315182	0.828817	0.703951	0.0530231	0.050582	0.584008	0.549568
Interleukin (IL)-1β, µg/mL	0.304772	0.647983	0.318672	0.244583	0.827086	0.261628	0.594283	0.422882	0.692798	0.571338	0.793746	0.000364217	0.561173	0.499205	0.776412	0.143625	0.985931	0.337454	0.232818
IL-6, µg/mL	0.352006	0.307939	0.0972342	0.286228	0.454795	0.0782459	0.5288	0.116435	0.140283	0.0267244	0.296479	0.417369	0.878685	0.282711	0.959569	0.00380296	0.0341089	0.433679	0.138399
Tumor necrosis factor-α (TNF-α), µg/mL	0.142474	0.892173	0.248207	0.671462	0.86332	0.577119	0.545212	0.0837519	0.0148129	0.0179744	0.828001	0.0128222	0.82314	0.103314	0.738738	0.895715	0.605989	0.0661347	0.0153402
Indole-3-acetic acid (IAA)	0.000155864	0.966429	0.00422601	0.0207203	0.224388	0.0148124	0.799375	0.315674	0.55323	0.693962	0.00503347	0.000406059	0.478516	0.0731263	0.0549985	0.286999	0.00962784	0.712197	0.907076
Indole-3-acetic acid methyl ester (IAA ME)	3.78714e-06	0.426659	0.0416847	0.0110872	0.363955	0.250343	0.352356	0.0558299	0.617873	0.696953	0.691807	0.0224438	0.454228	0.000406635	0.298454	0.45279	0.877768	0.799676	0.848307
Indole-3-propionic acid (IPA)	0.323342	0.0496975	0.00329157	0.17934	0.82821	0.065122	0.770907	0.738676	0.00418141	0.402551	0.00445619	0.068694	0.672462	0.0483544	0.120805	0.0329528	0.170074	0.422398	0.394817
Indole-3-butyric acid (IBA)	0.0074389	0.691446	0.0134799	0.0903522	0.0127514	0.174779	0.738259	0.5405	0.0433816	0.431653	0.842257	0.00611688	0.349727	0.469732	0.887312	0.00396317	0.17861	0.492978	0.272051
Indole-3-lactic acid (ILA)	1.48209e-14	0.545844	0.0518689	0.00526867	0.0236522	0.123605	0.546271	0.00492617	0.0219757	0.0668725	0.147324	0.00287331	0.824901	0.00263165	0.00211795	0.782965	0.994422	0.476351	0.489062
Indole-3-carboxaldehyde (ICARB)	0.185588	0.280476	0.539443	0.271732	0.531138	0.0248866	0.948532	0.0697833	0.0208855	0.777865	0.579635	3.54897e-08	0.143174	0.0390641	0.784594	0.228298	0.948718	0.343367	0.694157
Indole-3-acryloylglycine (IAG)	0.0856096	0.00585752	0.00826689	0.118997	0.940443	0.139242	0.867339	0.113603	0.702051	0.267101	0.0128757	0.0695894	0.389235	0.167692	0.133603	0.560581	0.105428	0.975511	0.0954108
Indoxyl sulfate (IS)	0.0249177	0.987289	0.577031	0.421578	0.28284	0.212016	0.965873	0.0259768	0.390268	0.0136641	0.667778	0.00719408	0.275706	0.832433	0.867104	0.39334	0.0489626	0.84685	0.42489
5-hydroxyindole-3-acetic acid (5OH-IAA)	0.653671	0.86422	0.295761	0.300836	0.48087	0.549424	0.413786	0.918532	0.0171976	0.574677	0.344513	0.00388168	0.418306	0.0133415	0.713846	0.235253	0.24931	0.0572023	0.997895
Acetic acid (AA)	0.757594	0.222131	0.488282	0.82916	0.628534	0.0379161	0.402406	0.163269	0.677057	0.241341	0.565249	0.00806968	0.494697	0.424949	0.178324	0.101212	0.767002	0.0518785	0.912138
Propionic acid (PA)	0.849629	0.820143	0.00453925	0.63128	0.890273	0.974214	0.188586	0.543115	0.00071355	0.439602	0.602925	1.67744e-09	0.375024	0.386964	0.643429	0.462159	0.635741	0.361225	0.540884
Isobutyric acid	0.69056	0.91998	0.972498	0.762777	0.553842	0.682424	0.974634	0.949304	0.88559	0.282928	0.897873	0.000587644	0.401383	0.00383951	0.368292	0.0586514	0.400789	0.174511	0.205756
Butyric acid (BA)	0.673071	0.83934	0.842758	0.855693	0.333718	0.944242	0.099476	0.0283214	0.946674	0.484672	0.188808	0.00150264	0.255105	0.10878	0.762403	0.222352	0.104655	0.914079	0.740377
2-methylbutyric acid	0.0718824	0.789956	0.614825	0.82869	0.617172	0.344505	0.888004	0.786343	0.0116362	0.262979	0.727514	0.00144442	0.733076	0.0190915	0.905729	0.0724786	0.452229	0.268159	0.376793
Isovaleric acid	0.000148648	0.828619	0.768963	0.281338	0.166435	0.888561	0.417061	0.747657	0.470961	0.22465	0.803007	0.00773759	0.991342	0.00555394	0.393666	0.248268	0.103179	0.614617	0.491489
Valeric acid (VA)	0.247614	0.8767	0.839516	0.365352	0.382183	0.848695	0.639188	0.822255	0.321074	0.328485	0.13028	0.000126925	0.559125	0.0195296	0.0768585	0.485602	0.891976	0.340602	0.84616
Hexanoic acid (HA)	0.197972	0.369823	0.907115	0.0727715	0.041014	0.306434	0.8471	0.851852	0.24533	0.946735	0.937438	3.13356e-08	0.698462	0.143963	0.195909	0.833374	0.936248	0.0603837	0.63793
C-reactive protein (CRP)	0.49342	0.00788043	0.0548907	0.0603394	0.161512	0.775477	0.0706582	0.0439564	0.0510892	0.0798175	0.527389	0.846779	0.938514	0.0459906	0.573704	0.00717271	0.155988	0.37126	0.945062
Alzheimer’s disease dementia
Kruskal Wallis rank-sum test, P-value
	Sex	APOE-ɛ4	Educational level	Marital status	Living alone	Prevalent visual loss	Prevalent hearing loss	Prevalent hypertension	Prevalent diabetes	Prevalent coronary heart disease	Prevalent depression	Study center	Family history of dementia	Employment history	Smoking status	Physical activity	Medication use	Traumatic brain injury	Prevalent stroke
Lipopolysaccharide (LPS) pg/mL	0.228322	0.305519	0.207131	0.226872	0.169169	0.707723	0.136055	0.0422248	0.0730668	0.109574	0.349156	0.519963	0.210874	0.412427	0.00749263	0.0328219	0.422155	0.830172	0.590608
LPS-binding protein (LPB) µg/mL	0.526111	0.172321	0.0789556	0.0732254	0.339049	0.778892	0.915349	0.00444903	0.00241373	0.00382957	0.416964	0.00119894	0.432192	0.882262	0.564742	0.0274531	0.0503148	0.33203	0.79604
Interleukin (IL)-1β, µg/mL	0.355393	0.460647	0.300573	0.12166	0.940708	0.546122	0.772682	0.295788	0.827494	0.561335	0.743538	0.00501944	0.644564	0.506358	0.761517	0.25746	0.943057	0.0715189	0.183717
IL-6, µg/mL	0.605327	0.497245	0.13241	0.183953	0.473928	0.133656	0.552791	0.104566	0.223757	0.0457014	0.313847	0.273576	0.781167	0.222922	0.974297	0.00264707	0.0348715	0.302798	0.149448
Tumor necrosis factor-α (TNF-α), µg/mL	0.0845399	0.877402	0.222512	0.650172	0.738069	0.556291	0.287099	0.109631	0.0164251	0.0193904	0.98494	0.0145059	0.768335	0.0694816	0.471148	0.839604	0.583607	0.0850525	0.00900457
Indole-3-acetic acid (IAA)	0.000237302	0.914963	0.0106624	0.0330015	0.128009	0.0166523	0.782187	0.204732	0.695075	0.753709	0.0136441	0.000397119	0.417031	0.0986975	0.0376433	0.223074	0.00922594	0.533091	0.814446
Indole-3-acetic acid methyl ester (IAA ME)	1.42532e-05	0.685736	0.0352721	0.0150101	0.322241	0.18944	0.405838	0.0560317	0.762139	0.805608	0.89403	0.0206779	0.809922	0.00185939	0.250998	0.535015	0.815548	0.990079	0.668658
Indole-3-propionic acid (IPA)	0.300571	0.17731	0.00332335	0.184618	0.965361	0.190849	0.768456	0.442023	0.0057123	0.3976	0.00659593	0.219863	0.619251	0.0707427	0.0804723	0.00522132	0.176138	0.0961971	0.671648
Indole-3-butyric acid (IBA)	0.0148083	0.18651	0.0403397	0.057911	0.0220797	0.229531	0.721794	0.516236	0.0435274	0.474355	0.789569	0.00454054	0.283602	0.511659	0.610212	0.00890691	0.16717	0.718408	0.606768
Indole-3-lactic acid (ILA)	1.65483e-14	0.191563	0.038672	0.00238051	0.00753788	0.108142	0.512417	0.00720113	0.0166467	0.0543298	0.395553	0.00305767	0.816003	0.00329169	0.00093818	0.928746	0.967163	0.548959	0.30404
Indole-3-carboxaldehyde (ICARB)	0.129764	0.380574	0.712152	0.296911	0.399284	0.0270754	0.975212	0.0720465	0.0367518	0.898947	0.613306	1.63605e-07	0.19673	0.0253521	0.779999	0.290634	0.959872	0.539056	0.63178
Indole-3-acryloylglycine (IAG)	0.0656769	0.0123455	0.008357	0.0631677	0.980933	0.191845	0.690104	0.239552	0.601769	0.2429	0.0146387	0.154933	0.400453	0.185125	0.0962087	0.427665	0.109736	0.429058	0.162746
Indoxyl sulfate (IS)	0.018011	0.576694	0.470002	0.40526	0.159629	0.238529	0.966815	0.0142561	0.437122	0.0147053	0.760845	0.038195	0.286761	0.829972	0.552457	0.212499	0.0469299	0.788553	0.674516
5-hydroxyindole-3-acetic acid (5OH-IAA)	0.875624	0.517365	0.389457	0.383736	0.138494	0.323572	0.340986	0.964714	0.0185287	0.310729	0.603007	0.0247638	0.472093	0.0108603	0.772827	0.167652	0.276319	0.159131	0.958716
Acetic acid (AA)	0.619857	0.22999	0.645938	0.889641	0.576191	0.101033	0.316096	0.208368	0.888071	0.329315	0.848867	0.0329911	0.829278	0.562748	0.0828433	0.233165	0.770962	0.124058	0.671623
Propionic acid (PA)	0.575773	0.674802	0.00447196	0.519134	0.649886	0.983127	0.195099	0.435334	0.00113435	0.550918	0.617672	7.93901e-09	0.686178	0.441258	0.414339	0.326365	0.69734	0.702448	0.786498
Isobutyric acid	0.813251	0.719831	0.887035	0.806951	0.885967	0.60022	0.941822	0.749456	0.897034	0.297561	0.562607	0.00161798	0.723241	0.00350375	0.335509	0.195768	0.413351	0.332412	0.803835
Butyric acid (BA)	0.591585	0.993213	0.994129	0.722692	0.258725	0.785818	0.107931	0.0146914	0.573884	0.717257	0.201646	0.0016229	0.239867	0.175257	0.54963	0.307205	0.10073	0.56872	0.58481
2-methylbutyric acid	0.0261759	0.853587	0.42397	0.592546	0.21474	0.272103	0.839046	0.502335	0.00806333	0.309889	0.79762	0.00333637	0.866426	0.00736062	0.771409	0.34893	0.472971	0.347316	0.913346
Isovaleric acid	0.000150478	0.838079	0.666977	0.154022	0.0765869	0.979521	0.479801	0.788266	0.368415	0.198069	0.570612	0.0179489	0.956614	0.00781055	0.300384	0.470857	0.0957898	0.759753	0.793662
Valeric acid (VA)	0.158094	0.634254	0.759814	0.249933	0.874	0.772578	0.842998	0.506183	0.290836	0.299041	0.370343	0.000468284	0.416943	0.0454783	0.0413686	0.627982	0.912948	0.708477	0.55554
Hexanoic acid (HA)	0.328537	0.383783	0.895958	0.0925907	0.0956964	0.162002	0.826022	0.726663	0.279488	0.963876	0.839968	3.86695e-07	0.898743	0.101145	0.0980586	0.79485	0.877093	0.150484	0.545514
C-reactive protein (CRP)	0.432388	0.00974455	0.028182	0.0637149	0.111181	0.806503	0.0757243	0.0319245	0.176654	0.082113	0.300881	0.85411	0.784663	0.0217573	0.664386	0.00448739	0.154921	0.111769	0.967433

## Sheet: Table A.3
An investigation into the relationship of circulating gut microbiome molecules and inflammatory markers with the risk of incident dementia in later life
Molecular Neurobiology
Kolade Oluwagbemigun*, Andrea Anesi, Urska Vrhovsek, Fulvio Mattivi, Pamela Martino Adami, Michael Pentzek, Martin Scherer, Steffi G. Riedel-Heller, Siegfried Weyerer, Horst Bickel, Birgitt Wiese, Matthias Schmid, John F. Cryan, Alfredo Ramirez, Michael Wagner, Ute Nöthlings
*Nutritional Epidemiology, Department of Nutrition and Food Sciences, University of Bonn, 53115 Bonn, Germany. E-mail: koluwagb@uni-bonn.de
All-cause dementia								Alzheimer’s disease dementia
	variable	n_miss	pct_miss	0 = MCAR data, 1= MAR data, -1 = complete data				variable	n_miss	pct_miss	0 = MCAR data, 1= MAR data, -1 = complete data
1	Interleukin (IL)-1β, µg/mL	55	6.8323	0			1	Interleukin (IL)-1β, µg/mL	53	7.16216	0
2	IL-6, µg/mL	27	3.35404	0			2	IL-6, µg/mL	27	3.64865	0
3	Tumor necrosis factor-α (TNF-α), µg/mL	20	2.48447	0			3	Tumor necrosis factor-α (TNF-α), µg/mL	20	2.7027	0
4	C-reactive protein (CRP)	42	5.21739	0			4	C-reactive protein (CRP)	37	5	0
5	Lipopolysaccharide (LPS) pg/mL	19	2.36025	0			5	Lipopolysaccharide (LPS) pg/mL	19	2.56757	0
6	LPS-Binding Protein (LPB) µg/mL	17	2.1118	0			6	LPS-Binding Protein (LPB) µg/mL	17	2.2973	0
7	APOE-ɛ4	33	4.09938	0			7	APOE-ɛ4	30	4.05405	0
8	Prevalent coronary heart disease	30	3.72671	0			8	Prevalent coronary heart disease	26	3.51351	0
9	Prevalent diabetes	29	3.60248	0			9	Prevalent diabetes	25	3.37838	0
10	Traumatic brain injury	29	3.60248	0			10	Traumatic brain injury	25	3.37838	0
11	Prevalent stroke	28	3.47826	0			11	Prevalent stroke	24	3.24324	0
12	Prevalent hypertension	27	3.35404	0			12	Prevalent hypertension	23	3.10811	0
13	Prevalent depression	27	3.35404	0			13	Prevalent depression	23	3.10811	0
14	Indole-3-propionic acid (IPA)	18	2.23602	0			14	Indole-3-propionic acid (IPA)	18	2.43243	0
15	Indole-3-acetic acid methyl ester (IAA ME)	17	2.1118	0			15	Indole-3-acetic acid methyl ester (IAA ME)	17	2.2973	0
16	Indole-3-butyric acid (IBA)	17	2.1118	0			16	Indole-3-butyric acid (IBA)	17	2.2973	0
17	Indole-3-lactic acid (ILA)	17	2.1118	0			17	Indole-3-lactic acid (ILA)	17	2.2973	0
18	Indole-3-carboxaldehyde (ICARB)	17	2.1118	0			18	Indole-3-carboxaldehyde (ICARB)	17	2.2973	0
19	Indole-3-acryloylglycine (IAG)	17	2.1118	0			19	Indole-3-acryloylglycine (IAG)	17	2.2973	0
20	Indole-3-acetic acid (IAA)	16	1.98758	0			20	Indole-3-acetic acid (IAA)	16	2.16216	0
21	Indoxyl sulfate (IS)	16	1.98758	0			21	Indoxyl sulfate (IS)	16	2.16216	0
22	5-hydroxyindole-3-acetic acid (5OH-IAA)	16	1.98758	0			22	5-hydroxyindole-3-acetic acid (5OH-IAA)	16	2.16216	0
23	Serotonin (5-HT)	16	1.98758	0			23	Serotonin (5-HT)	16	2.16216	0
24	N-acetyl-L-tryptophan (NAC-TRP)	16	1.98758	0			24	N-acetyl-L-tryptophan (NAC-TRP)	16	2.16216	0
25	2-methylbutyric acid	15	1.86335	0			25	2-methylbutyric acid	15	2.02703	0
26	Isovaleric acid	14	1.73913	0			26	Isovaleric acid	14	1.89189	0
27	Valeric acid (VA)	14	1.73913	1			27	Valeric acid (VA)	14	1.89189	1
28	Acetic acid (AA)	13	1.61491	0			28	Acetic acid (AA)	13	1.75676	0
29	Propionic acid (PA)	13	1.61491	1			29	Propionic acid (PA)	13	1.75676	0
30	Isobutyric acid	13	1.61491	0			30	Isobutyric acid	13	1.75676	0
31	Butyric acid (BA)	13	1.61491	1			31	Butyric acid (BA)	13	1.75676	1
32	Hexanoic acid (HA)	13	1.61491	1			32	Hexanoic acid (HA)	13	1.75676	0
33	Hemoglobin A1c (HbA1c)	14	1.73913	0			33	Hemoglobin A1c (HbA1c)	13	1.75676	0
34	Alcohol consumption (g/day)	4	0.496894	0			34	Alcohol consumption (g/day)	4	0.540541	0
35	Mini-Mental State Examination (MMSE) score	2	0.248447	0			35	Mini-Mental State Examination (MMSE) score	2	0.27027	0
36	Marital status	1	0.124224	1			36	Marital status	1	0.135135	1
37	Smoking status	1	0.124224	1			37	Smoking status	1	0.135135	1
38	Methionine (MET)	16	1.98758	0			38	Methionine (MET)	16	2.16216	0
39	Tyrosine (TYR)	16	1.98758	0			39	Tyrosine (TYR)	16	2.16216	0
40	Tryptophan (TRP)	17	2.1118	0			40	Tryptophan (TRP)	17	2.2973	0
41	Incident dementia status	0	0	-1			41	Incident dementia status	0	0	-1
42	Age	0	0	-1			42	Age	0	0	-1
43	Sex	0	0	-1			43	Sex	0	0	-1
44	Educational level	0	0	-1			44	Educational level	0	0	-1
45	Living alone	0	0	-1			45	Living alone	0	0	-1
46	Prevalent visual loss	0	0	-1			46	Prevalent visual loss	0	0	-1
47	Prevalent hearing loss	0	0	-1			47	Prevalent hearing loss	0	0	-1
48	Study center	0	0	-1			48	Study center	0	0	-1
49	Body mass index	0	0	-1			49	Body mass index	0	0	-1
50	Family history of dementia	0	0	-1			50	Family history of dementia	0	0	-1
51	Employment history	0	0	-1			51	Employment history	0	0	-1
52	Physical activity	0	0	-1			52	Physical activity	0	0	-1
53	Medication use	0	0	-1			53	Medication use	0	0	-1
54	Follow up	0	0	-1			54	Follow up	0	0	-1
55	Lab ID	0	0	-1			55	Lab ID	0	0	-1
	n_miss= number of missing
	pct_miss= percentage of missing
	MCAR=Missing completely at random
	MAR=Missing at random

## Sheet: Table A.4
An investigation into the relationship of circulating gut microbiome molecules and inflammatory markers with the risk of incident dementia in later life
Molecular Neurobiology
Kolade Oluwagbemigun*, Andrea Anesi, Urska Vrhovsek, Fulvio Mattivi, Pamela Martino Adami, Michael Pentzek, Martin Scherer, Steffi G. Riedel-Heller, Siegfried Weyerer, Horst Bickel, Birgitt Wiese, Matthias Schmid, John F. Cryan, Alfredo Ramirez, Michael Wagner, Ute Nöthlings
*Nutritional Epidemiology, Department of Nutrition and Food Sciences, University of Bonn, 53115 Bonn, Germany. E-mail: koluwagb@uni-bonn.de
All-cause dementia bias analysis: Reverse causality, excluding first year of follow-up incident cases
Cox proportional hazards model							Accelerated failure time model
		95% Confidence interval							95% Confidence interval
	HR	Lower	Upper	P				Coefficient	Lower	Upper	P
Indole-3-butyric acid (IBA)	1.00574	0.920485	1.09888	0.899			Indole-3-butyric acid (IBA)	-0.005	-0.0794786	0.0694786	0.9
5-hydroxyindole-3-acetic acid (5OH-IAA)	0.590964	0.367011	0.951576	0.03			5-hydroxyindole-3-acetic acid (5OH-IAA)	0.187	0.0184431	0.355557	0.03
2-methylbutyric acid	1.01988	0.863809	1.20414	0.816			2-methylbutyric acid	-0.006	-0.0804786	0.0684786	0.911
Age	1.21799	1.05921	1.40057	0.006			Age	-0.118	-0.192479	-0.0435214	0.001
Male (Ref.: Female)	0.645317	0.459737	0.905807	0.011			Male (Ref.: Female)	0.235	0.0664431	0.403557	0.006
Mini-Mental State Examination (MMSE) score	0.432791	0.330896	0.566061	<0.001			Heterozygous APOE-ɛ4 (Ref.: Absent)	-0.258	-0.432437	-0.0835632	0.004
Mini-Mental State Examination (MMSE) score*time	1.40733	1.16262	1.70353	<0.001			Homozygous APOE-ɛ4 (Ref.: Absent)	-0.518	-0.770835	-0.265165	<0.001
Heterozygous APOE-ɛ4 (Ref.: Absent)	1.77106	1.1994	2.61518	0.004			Family history of dementia (Ref.: No)	-0.094	-0.213558	0.0255578	0.122
Physically active (Ref.: Inactive)	0.725602	0.514004	1.02431	0.068			Physically active (Ref.: Inactive)	0.129	-0.0944359	0.352436	0.082
Prvseeloss_21	1.48377	0.989403	2.22516	0.056			Prevalent stroke (Ref.: No)	-0.189	-0.74955	0.37155	0.178
Difficult vision (Ref.: No impairment)	1.35364	0.714311	2.56518	0.353			Difficult vision (Ref.: No impairment)	-0.179	-0.376956	0.0189564	0.078
Traumatic brain injury (Ref.: No)	3.02384	1.00714	9.07873	0.049			Traumatic brain injury (Ref.: No)	-0.603	-1.13611	-0.0698898	0.026
Medication use (Ref.: No)	0.460029	0.16236	1.30344	0.143			Mini-Mental State Examination (MMSE) score	0.235	0.164441	0.305559	<0.001
Family history of dementia (Ref.: No)	1.33209	0.95621	1.85574	0.09			Medication use (Ref.: No)	0.502	-0.04483	1.04883	0.072
Serotonin (5-HT)	1.59359	1.32699	1.91374	<0.001			Serotonin (5-HT)	-0.095	-0.159679	-0.0303212	0.044
Serotonin (5-HT)*time	0.753186	0.648696	0.874506	0.002			Study center Duesseldorf (Ref.: Bonn)	0.144	-0.0539564	0.341956	0.155
Study center Duesseldorf (Ref.: Bonn)	0.835918	0.538372	1.29791	0.425
